# Supplementary material for: Deficiencies in the Intentions, Attitudes, and Knowledge of Future Healthcare Professionals Regarding Breastfeeding
Source: Children (Basel). 2023 Jul 21;10(7):1256. doi: 10.3390/children10071256 (PMC10378666; doi:10.3390/children10071256)
Supplement: Supplementary file 1 [file children-10-01256-s001.zip]

Archive with 1 entries (1 files):
- children-2476274-supplementary.pdf
